# Supplementary material for: Conservation units alone are insufficient to protect Brazilian Amazonian chelonians
Source: Sci Rep. 2024 May 11;14:10827. doi: 10.1038/s41598-024-61722-y (PMC11088686; doi:10.1038/s41598-024-61722-y)
Supplement: Supplementary file 4 — Supplementary Table S1. [file 41598_2024_61722_MOESM4_ESM.xlsx]

## Sheet: Planilha1
Table S01: Observed (Obs) and Randomized (Aleat) values of importance for the conservation of chelonian species with distribution in the Brazilian Amazon. The values were calculated for outside PAs and IT (Outside), considering all PAs and IT together (PAs + IT), and for each type of PA (SPA – Full Protection Unit; SUA - Sustainable Use Unit) and for Indigenous Land (IT). p – Probability of Type …
		Out			PAs + IT			SPA			SUA			IT
		Obs	Aleat	p	Obs	Aleat	P	Obs	Aleat	p	Obs	Aleat	p	Obs	Aleat	P
All Species		0.833091	0.845398	1	0.868615	0.845394	0	0.880197	0.845405	0	0.873532	0.845368	0	0.807051	0.845424	1
Habitat	Semi-aquatic	0.820466	0.832195	1	0.854287	0.8322	0	0.866764	0.832155	0	0.861016	0.832219	0.0005	0.794728	0.832187	1
	Terrestrial	0.699799	0.711876	1	0.734702	0.711885	0	0.717015	0.711855	0.0497	0.70154	0.711812	0.9823	0.692665	0.711888	1
Ambient	Generalist	0.868648	0.877978	1	0.89554	0.877954	0	0.90631	0.877978	0	0.905557	0.878006	0	0.847	0.877995	1
	Lentic	0.79878	0.799974	0.7441	0.802201	0.799969	0.2625	0.856168	0.799989	0	0.832749	0.799973	0	0.769827	0.799984	1
	Lotic	0.508179	0.496082	0	0.47321	0.496143	1	0.511661	0.496102	0.0663	0.505059	0.496132	0.2848	0.50736	0.49602	0.0202
IUCN	LC	0.845684	0.851171	1	0.86147	0.851156	0	0.879128	0.851166	0	0.876334	0.85118	0	0.826845	0.851104	1
	NT	0.40225	0.441809	1	0.516355	0.441777	0	0.447104	0.441818	0.254	0.328579	0.441684	1	0.397773	0.441821	1
	VU	0.780715	0.764807	0	0.734748	0.764713	1	0.847601	0.764911	0	0.864455	0.764662	0	0.738974	0.764748	1
