# Supplementary material for: Conservation units alone are insufficient to protect Brazilian Amazonian chelonians
Source: Sci Rep. 2024 May 11;14:10827. doi: 10.1038/s41598-024-61722-y (PMC11088686; doi:10.1038/s41598-024-61722-y)
Supplement: Supplementary file 5 — Supplementary Table S2. [file 41598_2024_61722_MOESM5_ESM.xlsx]

## Sheet: Trabalhando
Table S02: Number of individuals and trophic guild according to digital data and articles with occurrence points of chelonian species in South and Central America between March and August 2022.
Species	Habitat	Habit	IUCN	Popular name	N°	Author
CRYPTODIRA
Geoemydidae
Rhinoclemmys punctularia	Semi-aquatic	Generalist	LC	Perema	63	(DAUDIN. 1801)
Kinosternidae
Kinosternon scorpioides	Semi-aquatic	Generalist	LC	Peito-de-mola. muçuã	179	(LINNAEUS. 1766)
Testudinidae
Chelonoidis carbonarius	Terrícola	Terrícola	VU	Jabuti-vermelho. jabuti-piranga	305	(SPIX. 1824)
Chelonoidis denticulatus	Terrícola	Terrícola	NT	Jabuti-amarelo. jabuti-tinga	384	(LINNAEUS. 1766)
PLEURODIRA
Chelidae
Acanthochelys macrocephala	Semi-aquatic	Lentic	NT	Tartaruga-do-pantanal	31	(Rhodin, Mittermeier & Mcmorris, 1984)
Chelus fimbriata	Semi-aquatic	Lentic	LC	Mata-mata	491	(SCHNEIDER. 1783)
Chelus orinocensis	Semi-aquatic	Lentic	LC	Mata-mata	25	Chelus orinocensis Vargas-Ramírez, Caballero, Morales-Betancourt, Lasso, Amaya, Martínez, Viana, Vogt, Farias, Hrbek, Campbell & Fritz, 2020
Mesoclemmys gibba	Semi-aquatic	Lentic	LC	Cágado-de-poças-da-floresta	190	(SCHWEIGGER. 1812)
Mesoclemmys heliostemma	Semi-aquatic	Lentic	DD	Cágado/ Perema-da-Cabeça-Amarela	1	(McCord, Joseph-Ouni and Lamar 2001)
Mesoclemmys nasuta	Semi-aquatic	Lentic	DD	Cágado-da-cabeça-de-sapo-comum	17	(SCHWEIGGER. 1812)
Mesoclemmys raniceps	Semi-aquatic	Generalist	LC	Cágado-de-Cabeça-de-Sapo / lalá	111	(GRAY. 1856)
Mesoclemmys sabiniparaensis	Semi-aquatic	Lotic	Not list	Perema-do-Pará	1	Cunha, Sampaio, Carneiro, Vogt, Mittermeier, Rhodin &
Mesoclemmys jurutiensis	Semi-aquatic	Generalist	Not list	Cabeça-de-sapo	1	Cunha, Sampaio, Carneiro & Vogt, 2021
Mesoclemmys vanderhaegei	Semi-aquatic	Generalist	NT	Cágado-Cabeçudo / Galápago	28	Andrade, 2022
Phrynops geoffroanus	Semi-aquatic	Generalist	LC	Cangapara. cágado-de-barbicha	312	(SCHWEIGGER. 1812)
Phrynops tuberosus	Semi-aquatic	Lotic	LC	Cágado-de-barbicha. cágado-rajado	68	(PETERS. 1870)
Platemys platycephala	Semi-aquatic	Lentic	LC	Jabuti-machado	192	(SCHNEIDER. 1792)
Platemys platycephala melanonota	Semi-aquatic		LC	Cágado/ Charapa/ Charapita/ Charapita-de-Aguajal	19	ERNST 1984
Rhinemys rufipes	Semi-aquatic	Generalist	LC	Cágado-vermelho	34	(SPIX. 1824)
Podocnemididae
Peltocephalus dumerilianus	Semi-aquatic	Lotic	VU	Cabeçudo	29	(SCHWEIGGER. 1812)
Podocnemis erythrocephala	Semi-aquatic	Generalist	VU	Irapuca	169	(SPIX. 1824)
Podocnemis expansa	Semi-aquatic	Generalist	CR	Tartaruga-da-Amazônia	470	(SCHWEIGGER. 1812)
Podocnemis sextuberculata	Semi-aquatic	Generalist	VU	Iaçá / pitiú	148	CORNALIA. 1849
Podocnemis unifilis	Semi-aquatic	Generalist	EM	Tracajá / zé-prego	373	TROSCHEL. 1848
Total					3.796

## Sheet: Planilha2
Mesoclemmys wermuthi			NT	Not list	Tartaruga Cabeça de Wermuth		(Mertens, 1969)
